# Supplementary material for: Drugging the Undruggable Trypanosoma brucei Monothiol Glutaredoxin 1
Source: Molecules. 2023 Jan 28;28(3):1276. doi: 10.3390/molecules28031276 (PMC9919793; doi:10.3390/molecules28031276)
Supplement: Supplementary file 1 [file molecules-28-01276-s001.zip]

Archive with 1 entries (1 files):
- molecules-2109880-supplementary.pdf
